# Supplementary material for: TIMP1 and MMP9 are predictors of mortality in septic patients in the emergency department and intensive care unit unlike MMP9/TIMP1 ratio: Multivariate model
Source: PLoS One. 2017 Feb 13;12(2):e0171191. doi: 10.1371/journal.pone.0171191 (PMC5305237; doi:10.1371/journal.pone.0171191)
Supplement: S3 File — (XLS) [file pone.0171191.s003.xls]

## Sheet: Sheet1
pcrvalor	pct	creat	bun	edad	sexo	timp1	timp2	mmp2	mmp9	sofa	apache	charlson	sepsis	fallece	i91	i22
216.5	6.35	1.17	53.2	78	masculino	1285.27	28.6791	251.344	240.137	17	29	2	choque septico	no	0.186837	8.764
162.8	6.16	1.6	22	82	femenino	1139.11	47.9834	189.015	263.951	11	37	6	choque septico	si	0.231716	3.93918
306.02	40.46	2.53	87.1	81	masculino	1399.35	91.1328	339.317	221.34	7	17	4	severa	no	0.158174	3.72333
331.4	100	2.79	31.2	87	masculino	623.612	41.872	321.679	375.588	9	15	6	choque septico	no	0.602278	7.68245
				77	femenino	814.769	41.466	202.434	54.8142	12	34	1	choque septico	si	0.0672757	4.88194
152.9	29.77	2.13	33.2	52	femenino	1555.21	61.0273	282.753	93.3286	11	19	3	choque septico	si	0.0600101	4.63321
88.7	0.242	1.47	47	89	masculino	390.239	98.5688	265.324	218.869	8	28	7	severa	no	0.56086	2.69176
		0.92	20.5	77	femenino	639.829	78.9325	326.915	45.0113	12	35	1	choque septico	si	0.070349	4.14171
193.9	58	1.49	24.9	75	femenino	1547.04	118.978	289.12	1099.55	10	17	1	choque septico	no	0.710745	2.43004
	34.9	3.88	66.8	80	masculino	555.001	96.3243	213.06	1.26871	8	16	4	choque septico	no	0.00228597	2.2119
269.5	7	1.39	33	71	masculino	770.329	64.4132	148.45	125.894	11	16	1	choque septico	no	0.163429	2.30465
	2.14	2.29	50.7	75	masculino	710.192	132.943	313.544	626.533	12	34	1	choque septico	si	0.882202	2.35848
		1.37	19	81	femenino	404.669	94.1224	290.149	61.2406	10	23	2	choque septico	no	0.151335	3.08268
156.1	20			77	femenino	209.501	147.355	220.298	96.5723	12	35	1	choque septico	si	0.460962	1.49502
195.7	3.98	2.12	33.9	43	femenino	1408.83	116.831	396.49	782.721	12	25	3	choque septico	si	0.555583	3.39371
		5.87	19.5	80	masculino	231.25	121.599	419.677	283.433	10	21	3	choque septico	no	1.22566	3.45132
		0.78	24.1	57	masculino	322.081	149.215	400.508	42.7142	13	39	3	choque septico	si	0.132619	2.6841
	2.12	0.99	40.4	68	masculino	740.978	112.638	244.199	391.549	11	24	1	choque septico	no	0.528421	2.16799
	44.07	1.6	29.6	84	masculino	680.306	23.9767	255.679	346.465	7	16	2	choque septico	si	0.509278	10.6636
		2.53	59.9	42	masculino	1470.51	126.245	382.881	267.922	9	20	3	choque septico	no	0.182197	3.03283
	2.29	0.72	25.5	51	masculino	870.023	65.7879	260.873	591.5	7	27	9	choque septico	no	0.679867	3.96537
		1.81	30.1	54	femenino	605.095	104.562	378.991	145.898	12	29	2	choque septico	si	0.241116	3.62457
546.9	53.45	2.1	44.7	56	femenino	1314.48	75.7876	343.599	333.08	5	9	6	choque septico	si	0.253392	4.53371
		1.09	31.7	71	femenino	145.176	109.386	310.184	418.729	11	34	3	choque septico	no	2.88428	2.83569
	83.01	6.2	91.5	59	masculino	798.079	153.849	313.766	243.894	9	25	3	severa	no	0.305601	2.03944
259.9	5	0.81	25	80	femenino	775.687	60.5295	143.661	250.317	6	15	2	choque septico	si	0.322703	2.37341
		1.36	23	58	masculino	638.749	117.297	360.292	71.1617	11	29	1	choque septico	no	0.111408	3.07162
	47.43	1.89	47.1	74	femenino	193.591	78.7906	180.38	557.533	12	34	1	choque septico	si	2.87996	2.28936
	4.58	1.52	21.9	75	masculino	467.015	36.5015	283.247	506.002	10	33	1	choque septico	no	1.08348	7.75987
	0.59	1.01	25.3	77	masculino	783.576	18.5053	272.393	941.053	9	23	1	choque septico	si	1.20097	14.7198
159.4	100	2.96	26.9	75	femenino	1756.14	48.5431	169.734	986.473	4	9	1	choque septico	si	0.561726	3.49656
113	91.36	1.02	22.2	63	masculino	1111.7	57.6263	266.941	913.886	8	28	3	choque septico	no	0.822065	4.63228
23.6	1.85	1.79	38.8	65	masculino	911.947	225.483	219.417	2838.24	13	39	5	choque septico	si	3.11229	0.973095
	0.55	2.47	59.1	73	femenino	393.72	67.5671	210.072	1314.64	12	31	2	choque septico	si	3.33901	3.10909
	0.55	3.81	51.6	81	masculino	142.335	180.942	257.422	74.4387	7	20	3	choque septico	si	0.522982	1.42267
90.1	55.09	4.3	72	58	masculino	442.537	44.4149	393.034	1147.13	12	18	4	severa	no	2.59217	8.84916
	0.41	1.64	32.6	68	masculino	714.997	145.968	276.46	851.653	10	19	1	choque septico	si	1.19113	1.89398
				55	masculino	52.1297	62.6564	130.537	235.874	8	22	9	choque septico	no	4.52474	2.08338
	0.3	1.25	28.3	85	femenino	110.92	68.8157	240.641	359.035	7	17	3	choque septico	no	3.23689	3.49689
113.8	100	2.41	32.2	72	masculino	1385.62	37.4019	230.635	451.375	4	18	1	severa	no	0.325756	6.16641
	0.1	0.95	42.2	27	masculino	417.329	83.8394	169.377	353.907	9	19	11	severa	si	0.848029	2.02026
	0.2	0.94	32.3	87	femenino	171.331	113.75	279.721	427.366	7	18	1	choque septico	no	2.49439	2.45908
		2.78	76	78	femenino	236.282	139.057	399.324	104.877	4	23	5	leve	no	0.443864	2.87165
	1.45	0.85	22.8	51	masculino	278.996	75.6699	210.298	550.786	7	27	9	choque septico	no	1.97417	2.77915
35.9	9.43	3.83	54.5	84	masculino	1133.37	74.7296	244.52	567.024	3	12	0	choque septico	si	0.500297	3.27206
		2.33	52.1	83	femenino	96.7654	93.4977	292.487	156.336	6	17	2	severa	no	1.61562	3.12828
		0.5	9	83	femenino	185.086	54.7953	171.544	93.9586	6	17	1	choque septico	no	0.507647	3.13064
116.5	10.29	1.18	42.5	75	masculino	504.554	54.0721	282.786	129.1	5	19	2	choque septico	no	0.25587	5.22979
224.4	0.036	0.97	26	101	masculino	278.176	65.0715	260.236	711.008	3	18	2	leve	no	2.55597	3.99923
	0.55	0.36	4.5	23	masculino	209.501	147.355	220.298	96.5723	9	19	11	severa	si	0.460962	1.49502
45.8	0.02	0.87	17.8	84	masculino	194.723	66.892	209.845	898.855	4	10	6	leve	no	4.61606	3.13708
190.5	0.961	0.92	14.7	55	femenino	388.881	97.8905	124.164	572.773	11	22	1	choque septico	si	1.47288	1.26839
172.4	58.15	1.26	30.9	79	femenino	900.107	98.7457	364.284	145.18	3	11	0	choque septico	no	0.161292	3.68912
		1.8	45.6	78	masculino	818.393	90.4689	264.226	38.0418	1	13	3	choque septico	si	0.0464836	2.92063
		2.25	15.7	79	femenino	83.7007	68.1414	250.588	60.2952	5	26	3	choque septico	no	0.720367	3.67747
318.3	4	2.69	62.1	87	masculino	549.307	85.6115	206.85	1381.21	4	16	4	choque septico	si	2.51446	2.41615
130.4	58.63	4.73	20.3	54	masculino	326.418	110.491	369.041	265.585	8	19	4	severa	no	0.813634	3.34
		1.1	26.3	75	femenino	118.423	95.7764	310.729	69.3767	7	15	1	choque septico	no	0.58584	3.24431
274.2	0.097	0.31	20.2	64	femenino	485.361	111.05	191.965	739.374	5	6	6	leve	si	1.52335	1.72864
	0.71	0.75	13	65	masculino	149.784	89.1922	182.065	548.167	10	19	1	choque septico	si	3.65972	2.04126
24.9	0.02	0.7	15.3	73	femenino	204.647	200.853	470.849	279.62	5	15	4	severa	no	1.36635	2.34424
	13.45	1.39	23.8	57	masculino	113.041	11.2763	227.43	212.12	9	25	3	severa	no	1.87649	20.1689
67.3	0.15	6.23	50.6	83	masculino	655.433	112.001	464.391	169.069	0	14	4	severa	no	0.25795	4.14631
209.1	0.202	0.26	9.7	71	femenino	316.706	30.2761	306.071	226.883	5	21	3	severa	no	0.716384	10.1093
		1.01	10.6	84	femenino	1339.8	228.975	517.669	796.781	0	16	1	leve	no	0.594702	2.26081
282	100	2.2	28.1	70	masculino	990.234	30.574	86.2207	1274.03	6	19	1	choque septico	no	1.2866	2.82007
	5.14	1.49	36.9	74	femenino	558.841	83.4694	176.606	715.962	6	15	1	choque septico	no	1.28116	2.11582
	38.43	2.09	33.1	83	masculino	204.632	61.8429	378.707	737.931	4	16	4	choque septico	si	3.60613	6.1237
57.6	0.02	0.95	14.7	76	masculino	647.504	41.6551	252.336	510.516	2	14	4	severa	no	0.788438	6.05775
3.3	0.039	0.61	15.6	96	femenino	186.293	31.4056	222.257	60.5013	1	10	2	leve	no	0.324764	7.07701
59.3	49.09	6.93	44.4	50	masculino	662.618	53.0442	392.462	500.32	5	20	6	severa	no	0.755066	7.39878
		0.43	15.7	56	masculino	482.891	85.0627	216.973	1239.43	10	22	2	severa	no	2.56669	2.55074
		1.39	48.4	51	femenino	402.273	95.6423	213.741	722.336	9	25	3	severa	no	1.79564	2.23479
206.5	0.442	1	20.8	56	femenino	300.622	77.8278	172.004	874.434	6	23	7	severa	no	2.90875	2.21006
23.7	0.081	0.58	11.6	77	femenino	276.41	76.0571	181.806	57.0351	2	13	4	choque septico	si	0.206343	2.39038
	0.39	1.43	43.7	76	masculino	975.92	14.8007	173.621	495.398	1	17	2	severa	no	0.507621	11.7306
	3.47	0.66	19	72	femenino	399.477	177.088	345.712	603.773	6	15	1	choque septico	no	1.51141	1.9522
84.5	12	3.07	86.8	73	masculino	506.872	38.4545	304.262	1716	7	16	3	severa	no	3.38547	7.91226
	2.16	0.33	43.6	76	femenino	336.829	68.3905	251.785	907.484	4	16	4	choque septico	si	2.6942	3.68158
132.4	41	7.18	53.3	65	masculino	554.98	103.096	311.801	974.322	5	18	4	severa	no	1.7556	3.02438
237.9	0.759	0.97	21	90	femenino	731.964	55.981	263.138	1082.08	2	13	1	choque septico	si	1.47832	4.70049
		2.98	41.3	82	masculino	828.328	101.677	303.1	196.655	1	11	0	severa	no	0.237413	2.981
365.4	70	2.96	66.1	50	masculino	738.863	122.228	301.911	937.736	5	20	6	severa	no	1.26916	2.47008
50.1	2.05	1.01	19.3	89	femenino	216.833	119.712	282.072	708.257	3	18	2	leve	no	3.26637	2.35626
234.8	5.4	1.86	22.7	80	masculino	736.58	82.6559	252.928	802.638	2	12	2	leve	no	1.08968	3.06001
73.6	0.119	0.81	8.9	70	masculino	230.683	75.7079	260.834	176.946	4	8	3	leve	no	0.767053	3.44526
89.3	0.34	1.69	50	84	femenino	487.948	59.385	405.46	98.2938	2	15	0	severa	no	0.201443	6.82766
		1.59	35.8	41	femenino	237.657	59.6473	306.675	466.229	4	11	11	choque septico	si	1.96177	5.14148
45.3	0.638	0.78	23.4	76	masculino	205.399	57.9498	165.029	766.063	4	17	4	choque septico	si	3.72964	2.8478
192.3	19	1.68	29.3	55	femenino	555.621	92.2524	201.148	1020.25	9	15	1	choque septico	no	1.83623	2.18041
120.2	0.243	1.09	23.5	86	femenino	516.087	36.5851	287.084	1396.16	3	15	3	leve	si	2.70529	7.84701
60.9	12	1.13	32.8	70	femenino	435.048	56.124	419.599	970.288	5	15	3	leve	no	2.2303	7.47629
147.6	15	0.43	14.2	73	femenino	1028.57	101.399	229.343	1529.85	2	14	4	choque septico	no	1.48736	2.26177
223.6	1	3.13	61.6	75	masculino	580.189	48.4579	264.295	2074.58	5	18	5	severa	no	3.57571	5.45411
7.5	0.027	0.81	19.7	90	femenino	130.954	48.8657	218.954	510.376	3	12	1	severa	no	3.89737	4.48072
		0.84	32.3	42	masculino	258.774	47.9291	155.443	183.6	4	16	9	severa	no	0.7095	3.24319
	12.45	4.42	116.5	49	masculino	133.388	67.3206	212.14	394.5	10	23	1	choque septico	si	2.95754	3.15118
7.9	0.02	0.69	17.3	79	femenino	234.254	192.054	372.868	299.197	2	11	3	leve	no	1.27724	1.94147
269.8	8	1.3	35.5	41	femenino	797.801	138.985	363.997	1725.8	4	11	11	choque septico	si	2.1632	2.61896
214.2	91	4.17	54.9	53	masculino	1861.42	106.448	504.851	934.411	1	8	1	leve	no	0.50199	4.74269
28.4	0.037	1.3	26.9	83	masculino	482.969	107.006	536.399	338.999	2	7	0	leve	no	0.701905	5.01279
	4.47	2.81	29.1	69	masculino	20.1539	134.443	221.724	215.799	6	15	1	choque septico	no	10.7076	1.6492
45.4	14.96	0.52	8.8	85	femenino	807.311	35.4929	230.223	780.964	1	11	0	severa	no	0.967364	6.48645
291.2	82.49	4.62	89.1	56	femenino	1084.39	55.3251	226.354	844.741	5	19	0	severa	no	0.779003	4.09136
330.7	5	1.02	27.8	79	masculino	703.447	72.5262	196.841	1506.65	4	11	1	choque septico	si	2.14181	2.71406
161.2	0.02	1.06	29.3	85	masculino	242.362	109.017	156.806	959.014	3	13	2	leve	no	3.95694	1.43837
	0.42	3.06	28	63	femenino	156.089	129.817	335.169	701.278	6	13	3	choque septico	no	4.4928	2.58185
152.9	19.52	1.04	19	72	femenino	740.11	129.575	246.864	1048.74	2	8	3	severa	no	1.41701	1.90518
		0.59	24.6	81	masculino	66.7971	107.276	221.864	48.8623	1	7	3	choque septico	si	0.731503	2.06817
		0.84	20.9	85	masculino	335.204	72.7564	262.218	545.94	1	9	2	leve	no	1.62868	3.60406
203.2	27.31	0.91	32.7	66	masculino	419.891	31.579	148.319	1296.95	4	18	5	leve	no	3.08879	4.69676
98	0.599	1.28	58.8	83	femenino	498.129	112.097	277.154	558.368	1	9	1	choque septico	si	1.12093	2.47244
12.8	0.06	0.51	13.6	80	femenino	277.587	40.6346	218.751	770.829	1	18	4	leve	no	2.77689	5.38338
350.2	3.33	1.48	28.5	92	femenino	700.269	56.7913	196.283	1609.39	2	12	0	choque septico	no	2.29825	3.45622
		0.68	15.3	87	femenino	10.445	97.3945	292.653	462.755	1	12	3	severa	no	44.3039	3.00482
		1.03	23.5	89	masculino	246.996	104.388	308.723	192.572	0	17	1	choque septico	no	0.779655	2.95747
39	0.042	1	19.5	81	masculino	336.875	164.852	400.953	727.901	1	13	3	choque septico	si	2.16074	2.43219
		1.01	33.3	57	femenino	555.164	141.137	366.766	986.059	5	11	3	leve	no	1.77616	2.59866
122.4	0.184	1.08	28.3	79	masculino	457.615	59.6518	195.037	836.255	1	7	3	leve	no	1.82742	3.26959
313.55	3.84	0.95	24.1	77	femenino	500.676	60.575	189.113	952.613	3	15	1	choque septico	no	1.90265	3.12197
		4.84	75.6	84	femenino	133.064	47.8057	309.196	1689.55	6	15	1	severa	si	12.6973	6.46776
202.6	0.993	0.87	34	89	masculino	432.171	91.886	226.325	1581.59	3	17	1	severa	si	3.65964	2.46311
181.2	3.1	1.06	22.5	75	masculino	449.26	45.9969	189.504	428.329	2	9	1	leve	no	0.953409	4.11994
	7.36	0.99	16.3	70	masculino	771.07	24.0007	227.853	400.514	1	4	1	severa	si	0.519426	9.49358
59.4	0.02	0.66	12.3	90	femenino	306.272	46.0463	242.639	777.99	1	9	1	leve	no	2.54019	5.26946
58.9	0.027	0.91	32.3	77	masculino	179.317	52.8766	220.405	404.246	3	9	1	choque septico	si	2.25437	4.16829
76.7	0.02	0.74	13.1	82	femenino	159.346	101.746	217.838	964.138	0	8	6	leve	no	6.05061	2.141
29.7	0.02	0.83	28	80	masculino	343.287	116.615	265.414	827.456	2	16	2	leve	no	2.41039	2.27599
137.2	100	5.05	25	62	masculino	849.389	56.2245	228.262	1157.97	1	17	5	choque septico	si	1.3633	4.05983
240.4	0.02	0.63	11.1	81	femenino	142.821	63.6181	155.213	905.644	3	7	2	leve	no	6.34112	2.43977
16.2	0.02	2.32	57.9	84	masculino	221.976	58.8369	177.07	916.227	2	9	2	leve	no	4.1276	3.00951
91.1	0.26	1	14.1	78	femenino	434.887	55.4218	110.189	952.707	2	10	2	leve	no	2.1907	1.98819
		1.59	45.7	65	masculino	843.404	133.26	336.978	43.5617	0	6	1	choque septico	no	0.0516499	2.52874
46.8	0.02	0.93	17.4	86	femenino	288.056	90.4402	308.543	830.987	0	7	3	leve	no	2.88481	3.41157
263.3	38.05	2.03	58.5	60	femenino	154.522	26.7632	267.801	639.047	5	11	3	leve	no	4.13564	10.0063
192.4	0.087	0.78	11.5	75	masculino	275.488	49.0882	262.311	470.25	1	13	3	leve	no	1.70697	5.34367
		1.61	57	61	masculino	168.043	81.7755	370.216	78.0552	3	20	3	severa	no	0.464497	4.52723
74.8	0.117	1.19	24.7	71	masculino	380.029	31.7923	177.305	1215.07	1	11	6	leve	no	3.19732	5.57698
112.2	0.056	0.93	16.1	82	masculino	189.089	115.877	275.249	783.209	1	12	3	leve	no	4.14202	2.37535
276.5	0.297	4.37	59.4	67	femenino	307.199	104.911	424.579	2252.73	6	28	5	severa	no	7.33313	4.04704
	33.55	2.98	65.8	53	masculino	213.343	101.984	281.182	57.7427	4	19	3	severa	no	0.270656	2.75713
92.5	1	4.55	16.2	46	masculino	636.888	125.373	134.02	829.658	6	12	2	leve	no	1.30268	1.06897
		0.65	7.7	70	femenino	160.349	115.719	293.309	96.6211	2	13	2	severa	si	0.602568	2.53468
190.3	0.02	1.63	20.3	71	femenino	223.371	88.0847	209.903	1708.82	4	20	5	severa	no	7.65014	2.38297
	0.28	0.86	10.1	75	masculino	428.704	34.0991	190.568	1317.06	4	19	1	severa	no	3.07218	5.58866
10.7	0.02	1.34	17.6	85	masculino	132.768	110.871	251.824	653.085	1	9	2	leve	no	4.91899	2.27133
13.2	0.291	0.78	25.7	77	femenino	306.034	55.057	231.842	899.98	3	9	1	leve	no	2.94078	4.21094
243.3	12.1	0.74	15.1	78	masculino	357.697	95.4999	411.228	73.699	0	8	1	leve	no	0.206038	4.30606
		1.61	16.5	70	masculino	377.781	71.3679	179.643	1198.16	4	13	2	severa	no	3.17157	2.51715
		1.8	57.8	89	masculino	115.186	61.5972	216.288	78.5643	0	10	0	leve	no	0.682064	3.51133
127.5	11.77	3.97	42.2	54	masculino	861.701	196.603	234.196	761.69	2	6	3	leve	no	0.883939	1.19122
37.1	2	9.65	73.9	49	femenino	507.207	45.1603	277.699	860.172	6	13	2	leve	no	1.6959	6.14918
280.6	31.39	1.59	45.3	84	femenino	822.195	43.5295	155.835	2355.94	3	13	1	choque septico	no	2.86542	3.57998
42.3	0.696	0.74	14.4	78	masculino	224.883	120.384	210.087	566.186	2	11	1	leve	no	2.51769	1.74514
54.9	0.034	0.55	12.7	75	masculino	320.788	45.1488	204.598	503.684	1	17	2	leve	no	1.57014	4.53163
	0.54	0.59	13.8	77	masculino	344.772	16.4612	269.967	1331.41	3	8	2	severa	no	3.86172	16.4002
		2.31	47.1	69	femenino	358.559	151.747	352.159	293.821	2	13	1	leve	no	0.819452	2.3207
24.6	0.02	1.37	40.4	75	femenino	168.496	87.0889	227.484	490.213	1	16	3	severa	no	2.90934	2.61209
		3.82	39.3	73	femenino	150.337	99.2986	360.46	97.5112	1	10	2	leve	no	0.64862	3.63006
433.58	2.71	0.9	48.1	80	femenino	674.945	73.0038	228.003	925.559	0	9	1	choque septico	si	1.37131	3.12316
170.4	9.32	9.45	46.5	54	femenino	576.416	49.9353	193.404	165.725	3	16	1	choque septico	no	0.287509	3.8731
		3.7	34.1	78	femenino	70.7302	87.9209	383.825	34.005	1	15	1	leve	no	0.48077	4.36558
100.4	0.052	1.1	21.3	80	femenino	325.511	44.5404	226.639	650.236	1	11	1	choque septico	no	1.99759	5.0884
137.3	0.752	1.59	21.3	60	masculino	339.79	46.9313	182.38	495.78	1	16	5	severa	no	1.45908	3.8861
3.5	0.02	0.83	18.7	90	masculino	124.825	111.939	215.249	838.565	0	8	2	leve	no	6.7179	1.92292
	0.23	0.7	27.1	25	masculino	416.362	25.3166	221.886	201.93	10	21	0	choque septico	no	0.484987	8.76446
249	46.56			59	femenino	1197.63	147.553	320.172	1362.26	2	8	1	leve	no	1.13746	2.16988
87.3	0.077	0.77	49.1	84	femenino	75.7202	58.555	158.566	1717.19	4	13	2	choque septico	si	22.6781	2.70799
		2.37	53.8	86	femenino	118.788	79.5249	257.706	440.259	1	8	0	leve	no	3.70626	3.24057
0.9	0.02	0.66	21.7	77	femenino	179.249	42.6436	222.468	866.361	2	10	2	leve	no	4.83329	5.21691
225.8	7.83	1	25.1	70	masculino	619.819	55.0304	231.427	1441.09	1	13	4	severa	no	2.32501	4.20544
20.3	0.079	0.68	15.7	71	femenino	162.298	105.694	321.683	212.697	2	8	1	leve	no	1.31054	3.04354
181.9	0.093	0.86	17.2	87	femenino	188.129	28.2446	329.311	582.127	0	11	1	choque septico	si	3.0943	11.6592
162.9	37.15	0.78	14.5	77	femenino	398.956	42.3835	236.347	698.474	1	13	1	leve	no	1.75076	5.57638
	28.45	0.83	23.9	35	masculino	124.676	82.7562	254.847	327.262	10	18	0	choque septico	no	2.6249	3.07949
		1.91	55.4	64	femenino	550.235	161.749	426.183	120.638	0	4	2	leve	no	0.219249	2.63484
48.7	0.953	0.91	22.9	72	femenino	470.342	157.828	215.716	1157.08	2	10	2	leve	no	2.46008	1.36678
74.3	0.02	0.92	21.3	72	femenino	257.261	92.5726	307.761	874.011	3	9	1	leve	no	3.39737	3.32454
111.2	0.378	6.1	49.5	70	femenino	299.223	62.8905	369.684	356.997	0	9	3	leve	no	1.19308	5.87822
		1.69	59.1	52	femenino	858.058	121.967	322.8	373.184	1	5	2	leve	no	0.434917	2.64663
		2.85	134.4	80	masculino	378.341	129.75	384.59	393.519	0	0	0	severa	si	1.04012	2.96407
284.4	0.837	1.26	25.3	78	femenino	616.701	54.2247	204.052	1049.48	1	12	0	severa	no	1.70177	3.76308
		1.29	79.2	78	femenino	157.639	233.652	481.73	463.557	1	8	1	leve	si	2.94062	2.06174
	7.9	2.01	35.9	49	masculino	352.496	11.5134	215.194	25.067	0	6	6	choque septico	si	0.0711128	18.6907
90.1	0.235	0.74	21.6	77	masculino	404.296	22.5432	219.529	1232.82	2	9	1	severa	no	3.04931	9.73812
		11.92	174	57	masculino	268.792	102.999	353.105	27.1524	2	10	2	leve	no	0.101016	3.42825
		2.41	43.2	56	femenino	362.783	175.296	545.073	153.527	2	24	2	choque septico	si	0.423192	3.10945
297.8	3.49	1.97	65.4	76	masculino	524.261	45.0473	239.087	2018.26	3	20	2	severa	no	3.84973	5.30747
		0.4	24.1	67	femenino	272.198	85.2689	323.125	90.3472	1	12	1	leve	no	0.331917	3.78949
193.4	1	0.2	15.1	63	masculino	256.113	81.8476	205.44	1248.01	3	16	4	severa	no	4.87287	2.51004
30.4	0.172	0.66	12.4	87	femenino	137.474	29.1485	241.151	752.077	0	12	1	leve	no	5.47069	8.27318
		1.02	34.8	73	femenino	154.416	57.5041	173.225	443.036	0	8	3	severa	no	2.86912	3.01239
401.8	25	1.52	22.3	74	femenino	462.515	56.6176	153.48	901.791	1	14	1	leve	no	1.94976	2.71083
		0.55	11	39	masculino	360.63	125.499	344.948	326.796	4	19	4	leve	no	0.906182	2.74862
	87.25	5.68	84.8	53	masculino	861.287	92.0968	257.988	39.736	0	6	1	severa	si	0.0461356	2.80127
	1.35	2.94	33.4	80	femenino	60.6014	103.729	269.47	869.581	2	9	1	severa	no	14.3492	2.59781
231.1	21.6	2.02	27.6	68	masculino	700.054	45.3063	214.873	1005.47	1	7	1	leve	no	1.43628	4.74267
62	0.02	0.084	12.9	77	masculino	374.126	86.276	237.75	957.909	1	10	1	leve	no	2.56039	2.75569
	1.77	0.71	23.7	50	masculino	410.528	86.5529	223.929	375.986	4	11	1	severa	no	0.915859	2.5872
	0.55	0.81	19.2	43	femenino	104.693	135.629	305.306	708.35	8	10	1	choque septico	si	6.76598	2.25105
156.4	0.83	0.61	18.3	87	masculino	549.317	83.2279	162.04	1942.93	1	10	1	leve	no	3.53699	1.94695
67.7	0.22	1.33	32.8	75	femenino	563.248	50.5208	90.1833	1237.25	1	12	1	leve	si	2.19664	1.78507
35	0.038	1.07	12.3	65	femenino	157.385	46.3811	208.729	826.128	0	12	6	leve	no	5.24909	4.5003
77.4	87.4	7.65	41.8	52	masculino	402.03	49.7131	288.214	1040.48	4	19	3	severa	no	2.58808	5.79755
184.2	4	2.72	41.7	75	masculino	321.952	85.1121	196.021	1064.93	1	9	2	leve	no	3.30772	2.30309
		0.78	15.1	65	masculino	244.955	57.3278	224.414	56.3014	1	8	1	choque septico	si	0.229843	3.91457
		0.39	9.6	58	masculino	478.664	27.0975	96.3649	325.144	1	6	2	leve	no	0.679274	3.55622
2.5	0.034	0.52	13.7	71	femenino	154.811	47.545	243.21	262.697	1	10	1	leve	no	1.69689	5.11536
90.7	0.02	0.77	17.2	75	femenino	314.49	74.6085	169.493	824.227	1	14	1	leve	no	2.62084	2.27177
103.4	0.785	0.62	9.5	82	femenino	223.028	39.03	229.836	508.968	0	12	0	leve	no	2.28208	5.8887
63.4	2.42	3.55	46.6	66	masculino	268.29	15.5722	176.485	1200.67	4	14	1	severa	no	4.47526	11.3333
	42	2.4	69.6	72	femenino	13.0265	67.7308	307.858	181.445	2	8	0	leve	si	13.9289	4.54531
43.8	0.049	0.6	7.5	76	femenino	342.71	72.4711	252.135	1154.97	0	9	3	leve	no	3.37012	3.47911
70.5	2.36	0.54	8.5	73	femenino	220.495	70.1102	316.981	488.735	0	7	2	leve	no	2.21654	4.52117
313.5	1.73	11.71	49	53	masculino	302.046	113.384	304.156	753.13	4	14	2	leve	no	2.49343	2.68252
93.3	0.071	1.18	17	76	masculino	399.881	101.157	211.582	775.114	0	8	1	leve	no	1.93836	2.09163
45	0.02	1.08	23.7	76	masculino	110.006	93.0647	229.797	569.859	1	9	1	leve	no	5.18024	2.46921
		0.51	15.9	68	masculino	240.063	100.802	279.421	257.072	0	8	2	leve	no	1.07085	2.77197
37.3	14	0.64	17.2	84	femenino	279.514	103.355	243.317	1064.87	0	16	1	leve	no	3.8097	2.35419
136.8	0.02	0.85	16.7	73	femenino	161.927	94.0966	208.497	765.931	1	10	2	leve	no	4.73011	2.21578
50.5	0.637	1.19	27.3	89	femenino	415.048	131.771	230.961	1965.59	1	12	1	leve	no	4.73581	1.75274
173.4	0.215	1.04	18.1	84	masculino	240.831	43.6673	198.69	1602.02	1	11	2	severa	no	6.65206	4.55009
196.8	1.99	0.74	12.4	62	femenino	296.885	85.2358	195.346	359.239	1	9	2	leve	no	1.21003	2.29183
44.6	0.02	1.16	39.1	83	femenino	131.735	85.0696	76.2858	1095.41	1	10	1	leve	no	8.31522	0.896746
253.3	0.02	0.65	21.6	57	masculino	803.167	137.837	354.899	1341.94	2	10	2	leve	no	1.67081	2.57478
	0.47	1.31	52	69	femenino	279.111	68.4397	228.062	211.593	0	6	1	severa	si	0.758095	3.3323
	56	3.99	59.1	59	masculino	537.073	94.4331	325.45	116.861	0	5	1	leve	no	0.217588	3.44635
		0.32	12.4	61	femenino	325.73	60.0562	188.687	252.728	2	10	0	severa	si	0.775881	3.14183
82.1	2.98	0.79	16.7	63	masculino	211.367	27.902	224.616	420.806	2	10	1	severa	no	1.99088	8.05017
		0.6	23.6	72	femenino	105.656	92.3089	217.158	132.316	0	10	1	leve	no	1.25233	2.35251
248.4	13	1.61	35.3	58	masculino	111.176	13.6934	113.173	792.112	3	10	3	severa	no	7.12486	8.26483
156.9	0.962	0.61	29.5	78	femenino	261.123	51.0987	204.446	1788.64	3	15	1	choque septico	no	6.8498	4.001
		2.69	57.2	48	femenino	97.5891	127.604	345.216	155.353	3	8	3	severa	no	1.59191	2.70536
		0.45	11.3	77	masculino	36.6561	84.7114	330.938	670.43	1	10	1	leve	no	18.2897	3.90665
328	8	0.58	28.6	64	femenino	231.415	73.3668	263.893	183.811	0	4	2	leve	no	0.794295	3.59691
205.1	0.02	0.67	11.5	73	femenino	204.027	84.9488	195.075	1423.56	3	10	1	leve	no	6.97731	2.29639
111.1	0.094	1.02	19.6	73	masculino	179.518	122.897	172.522	1708.11	4	13	1	severa	no	9.51498	1.40379
3.8	0.03	0.65	9.4	79	femenino	215.721	49.8632	241.871	849.104	0	7	1	leve	no	3.93612	4.8507
	79.49	2.15	26.6	64	femenino	178.361	18.6478	212.484	122.297	0	8	2	severa	no	0.685669	11.3946
		6.24	98.1	66	femenino	336.396	133.658	431.706	365.43	1	19	0	choque septico	si	1.08631	3.22994
125.9	3.06	1.07	12.4	75	femenino	175.448	63.2854	180.57	881.188	1	10	1	leve	no	5.02251	2.85326
164.1	3.54	0.55	9.3	57	femenino	279.5	90.6661	189.481	538.388	1	9	3	leve	no	1.92625	2.08988
57.4	0.02	0.59	10.1	79	femenino	112.49	43.1466	208.285	996.403	0	9	2	leve	no	8.85772	4.82737
23.2	0.699	0.75	20.2	68	femenino	209.655	63.3184	220.664	260.402	0	6	1	leve	no	1.24205	3.48499
159.3	2.36	5.03	51.5	80	femenino	451.39	53.3241	273.932	1458.93	0	7	1	leve	no	3.23209	5.13712
93.7	0.971	0.94	14.6	75	masculino	298.277	32.5376	78.6105	1137.22	0	14	2	leve	no	3.81264	2.41599
94.7	0.02	1.05	15.6	69	masculino	170.04	37.7848	262.279	789.186	0	6	3	leve	no	4.64118	6.94139
221.8	0.02	0.85	23.6	59	masculino	515.724	27.0604	240.802	831.051	0	5	3	leve	no	1.61143	8.89869
354.6	0.252	0.32	11.2	47	femenino	214.192	42.7863	183.344	457.344	2	10	4	choque septico	no	2.13521	4.28511
351.5	31.68	1.32	44.5	66	masculino	259.412	92.9481	233.365	866.234	1	11	2	severa	no	3.33923	2.5107
84.2	0.048	0.69	11.9	65	femenino	236.836	51.985	275.525	770.147	1	10	2	leve	no	3.25181	5.30009
255.5	0.167	1.28	18.3	82	masculino	367.318	56.6862	223.887	1488.4	0	7	1	leve	no	4.05207	3.94958
144	0.194	0.74	10.5	50	masculino	366.392	86.2647	210.806	802.671	0	9	6	leve	no	2.19074	2.44372
238.3	0.113	1	18.9	69	femenino	278.597	39.9789	84.2272	857.448	1	8	1	leve	no	3.07773	2.10679
123.3	0.472	0.94	22.8	74	masculino	410.463	87.4646	228.693	2015.71	2	21	2	severa	si	4.91081	2.61469
	12.34	0.75	10	21	masculino	393.34	82.7832	162.686	205.571	8	14	0	choque septico	no	0.522628	1.96521
108.6	0.171	0.72	10.8	78	femenino	167.016	67.8736	197.145	1228.01	1	11	1	leve	no	7.35265	2.9046
14.9	0.077	1.05	20.2	76	masculino	173.62	115.263	231.14	789.148	0	7	1	leve	no	4.54527	2.00534
121.3	0.381	1.56	23.5	73	masculino	265.356	124.496	170.809	1436.71	2	12	1	leve	no	5.41427	1.37201
260.8	12.6	13.04	108.2	26	femenino	185.832	51.4549	272.895	583.764	7	31	3	severa	no	3.14136	5.30357
26.9	0.051	1.32	22.6	67	femenino	180.055	12.9241	240.762	613.489	1	8	1	severa	no	3.40723	18.6289
50.4	0.029	0.93	18.5	59	masculino	90.6114	32.3213	272.645	555.826	2	8	2	severa	no	6.13418	8.43547
78.3	0.02	1.15	16	65	femenino	267.985	21.5428	104.409	872.639	0	9	3	leve	no	3.2563	4.84656
		4.36	119.4	74	masculino	664.177	86.7886	226.62	1401.87	0	6	0	severa	no	2.11069	2.61117
2.5	0.031	0.92	23.7	74	femenino	177.51	63.3747	306.752	757.981	0	6	1	leve	no	4.27008	4.8403
274.2	0.803	0.62	12.6	64	femenino	399.48	65.9773	98.4943	964.312	2	10	0	severa	no	2.41392	1.49285
0.8	0.02	0.84	12.9	72	masculino	137.537	112.334	256.085	819.485	0	6	2	leve	no	5.95829	2.27969
35.5	0.02	0.6	9.2	66	femenino	148.806	105.476	258.41	838.306	1	19	2	severa	no	5.63356	2.44994
213.9	0.02	0.67	19.6	69	femenino	201.422	94.3745	237.481	1203.84	2	13	1	leve	no	5.97672	2.51637
113.4	0.084	0.5	12.3	75	femenino	230.652	48.2451	254.031	971.417	0	9	1	leve	no	4.21161	5.26542
75.2	10.82	1.17	13.9	51	femenino	590.523	18.071	193.967	1037.27	1	9	3	choque septico	no	1.75652	10.7336
220	6.84	0.34	13.3	46	femenino	509.553	37.2018	510.374	820.57	4	7	0	choque septico	si	1.61037	13.7191
354.8	0.02	0.78	11	77	femenino	454.689	84.1305	213.567	1892.05	1	11	1	severa	no	4.16119	2.53852
	4.2	1.18	66.8	64	femenino	200.513	47.1412	178.072	884.653	1	8	2	severa	no	4.41196	3.77742
188.5	15.87	0.95	19.1	69	femenino	438.799	93.5318	203.251	1089.06	0	7	1	leve	no	2.48192	2.17307
93.3	0.354	3.62	47.1	41	masculino	139.254	109.546	309.972	752.964	2	9	6	leve	no	5.40712	2.8296
96.4	0.025	0.55	17.4	72	masculino	201.332	91.1732	202.756	1239.38	2	8	0	leve	no	6.15592	2.22385
146.9	1.12	0.74	13.7	68	femenino	380.397	64.5301	291.74	924.526	0	7	1	leve	no	2.43043	4.521
12.6	0.02	0.85	9.5	58	masculino	110.356	95.2182	265.721	395.55	1	6	2	leve	no	3.58432	2.79065
		3.58	34.8	61	masculino	18.2513	85.9866	219.884	85.809	0	1	2	choque septico	no	4.70152	2.55719
235.3	1.64	1.3	13.8	51	masculino	276.083	56.3876	246.26	360.07	2	9	1	leve	no	1.30421	4.36728
157.3	0.072	0.92	14	79	femenino	294.892	49.269	133.088	1709.84	0	11	2	leve	no	5.79817	2.70125
53	0.02	0.49	12.3	69	femenino	139.284	34.5758	226.291	551.627	0	9	1	leve	no	3.96046	6.54477
		0.61	21.4	56	masculino	48.8752	77.5018	225.189	184.529	1	8	2	leve	no	3.77552	2.9056
		4.66	52.3	68	masculino	56.208	101.071	317.789	103.072	0	7	0	leve	no	1.83376	3.14422
47.2	0.02	0.7	31.7	53	masculino	342.995	92.3778	187.552	1422.6	2	13	4	severa	no	4.14757	2.03027
351.5	6.05	1.67	25.5	58	femenino	684.676	69.3861	220.179	1603.1	2	7	1	leve	no	2.3414	3.17324
63.8	10	0.79	24.4	46	masculino	300.002	89.2404	226.693	796.345	0	10	6	leve	no	2.65446	2.54025
159.4	0.02	0.67	21	64	femenino	376.343	118.116	262.342	767.147	0	5	1	leve	no	2.03842	2.22105
65.4	0.055	0.85	15.2	78	masculino	126.915	44.7774	200.178	1163.78	0	10	1	choque septico	si	9.16973	4.47052
146.5	16	0.6	8.1	70	femenino	147.448	55.2781	181.94	1045.41	1	10	1	severa	no	7.09005	3.29136
255.8	0.105	0.29	8.5	38	masculino	558.497	71.5885	180.141	1549.45	3	14	5	leve	no	2.77432	2.51634
114.6	3	0.78	10.8	70	masculino	162.472	70.352	173.625	1104.96	1	10	1	leve	no	6.80094	2.46794
	2	1.53	45.4	60	femenino	621.455	93.9069	363.653	1356.54	1	6	1	choque septico	si	2.18284	3.87249
24.8	0.02	0.83	10.9	64	femenino	163.087	91.3613	226.286	688.967	0	4	2	leve	no	4.22454	2.47682
139.7	16.66	1.19	19.9	74	femenino	143.804	59.4698	186.781	1358.24	1	8	1	severa	no	9.44508	3.14078
276.9	4	0.5	11.8	53	femenino	266.338	10.0288	213.647	1399.49	2	13	4	severa	no	5.25457	21.3034
90.8	0.02	0.53	9.8	58	femenino	200.523	36.1205	301.423	489.837	1	11	1	leve	no	2.4428	8.34495
5.1	0.02	0.81	7.2	40	masculino	165.93	70.2059	164.342	780.957	0	8	8	leve	no	4.70655	2.34085
116.1	0.023	1.27	24.7	66	masculino	206.946	36.0311	249.073	676.773	0	6	1	leve	no	3.27029	6.91271
152.2	0.85	0.6	10.5	71	femenino	155.967	78.8944	203.944	896.497	0	13	1	leve	no	5.74799	2.58503
141	0.02	0.84	13.4	75	masculino	270.671	83.6308	202.29	1705.05	1	10	1	leve	no	6.29935	2.41884
		0.5	13.4	55	masculino	28.2762	72.6305	192.01	209.99	0	6	3	leve	si	7.4264	2.64366
88.9	2.12	0.81	16.4	76	masculino	314.007	46.3073	141.734	1562.7	0	8	1	leve	no	4.97666	3.06073
		0.49	23.7	58	femenino	202.085	67.5181	268.023	656.144	2	10	0	severa	si	3.24688	3.96964
161.4	0.146	0.95	19.5	64	femenino	183.057	94.383	169.402	1099.92	0	10	3	severa	no	6.0086	1.79484
58.8	0.02	0.69	19.3	48	femenino	96.3681	85.9951	223.337	960.876	3	8	3	severa	no	9.97089	2.59709
177.3	5.95	0.43	15.1	44	femenino	500.363	28.7483	146.993	319.571	1	5	1	leve	no	0.638678	5.11311
150.3	0.133	0.63	11.9	57	femenino	159.688	59.2604	241.649	744.925	1	10	2	leve	no	4.66487	4.07775
42.1	0.03	0.69	16.3	59	masculino	120.301	49.8549	222.907	466.185	0	7	2	leve	no	3.87515	4.47111
0.9	0.2	0.81	8.4	66	femenino	87.8592	117.016	270.269	579.703	0	9	1	leve	no	6.59809	2.30967
10.2	0.02	0.77	8	59	masculino	89.4343	74.2711	188.309	490.034	1	8	1	severa	no	5.47927	2.53543
136.8	0.02	0.74	17	67	femenino	271.852	66.468	186.746	1323.47	1	12	1	leve	no	4.86835	2.80956
348.9	8.44	0.65	20.7	66	masculino	425.632	17.3401	186.411	985.248	0	10	0	leve	no	2.31479	10.7503
		1.09	38.2	22	femenino	878.774	82.21	210.933	311.606	2	6	2	choque septico	no	0.354592	2.56579
	0.22	0.59	8.1	19	masculino	198	143.613	188.95	179.533	6	19	2	severa	no	0.906731	1.31569
34.4	0.02	0.64	15.6	69	femenino	132.75	91.1808	185.66	1398.17	0	9	3	leve	no	10.5324	2.03618
117.7	0.02	0.86	12.4	69	masculino	243.736	44.2598	134.853	843.705	0	6	0	leve	no	3.46155	3.04685
6.9	0.02	0.66	8.1	59	femenino	76.7158	81.8965	213.926	1102.3	2	6	2	leve	no	14.3686	2.61215
2.9	0.044	0.95	12.6	63	masculino	110.897	80.3631	177.248	496.6	0	6	1	leve	no	4.47803	2.20559
28	0.042	0.89	17	62	masculino	414.439	47.7648	300.43	1007.76	0	6	1	leve	no	2.43163	6.28978
190.7	0.093	0.7	19.1	66	masculino	258.185	55.1446	240.773	1293.14	1	10	1	choque septico	no	5.0086	4.36621
249.5	15.05	0.61	11.7	67	femenino	380.01	106.613	205.922	1584.99	1	15	1	leve	no	4.17091	1.9315
71.9	0.028	0.49	18.6	72	femenino	237.823	31.2106	190.726	1073.02	0	11	0	leve	no	4.51186	6.11093
10.5	0.02	0.42	12.4	57	masculino	84.3151	116.944	178.557	382.355	0	7	2	leve	no	4.53484	1.52685
297.2	89	6.32	152.9	64	femenino	343.903	19.9944	157.956	788.038	0	9	0	leve	no	2.29146	7.9
91.6	0.02	0.4	13	78	femenino	161.512	69.0733	223.109	1900.66	1	15	1	leve	no	11.7679	3.23004
136.9	2.8	0.54	21.9	65	femenino	254.371	20.4948	272.49	954.412	0	6	1	severa	no	3.75205	13.2956
		1.09	17.8	53	masculino	54.2341	108.418	356.293	177.886	1	8	1	leve	no	3.27996	3.2863
		1.12	49.8	54	femenino	522.871	114.929	231.4	543.98	0	2	0	severa	no	1.04037	2.01342
47.3	0.022	0.62	13	63	femenino	89.8771	92.5184	264.128	822.115	0	6	2	leve	no	9.1471	2.85487
		4.95	76.5	56	masculino	56.7257	102.299	242.693	174.144	1	10	0	leve	no	3.06993	2.37239
28.6	0.02	0.49	11.9	61	femenino	84.2015	67.8767	206.808	787.268	1	11	1	leve	no	9.34982	3.04682
12.1	0.039	0.4	23	56	femenino	98.8572	19.8608	242.832	508.691	1	8	1	leve	no	5.14572	12.2267
		0.84	18.6	26	masculino	308.591	101.701	275.157	132.191	5	5	0	severa	si	0.428369	2.70554
354.1	4.81	0.59	14.7	63	femenino	130.688	60.932	249.385	1189.14	0	8	3	leve	no	9.09908	4.09284
11.1	0.02	0.65	17.4	52	femenino	79.3627	72.2234	218.147	515.636	1	5	2	leve	no	6.49721	3.02045
108.5	0.155	1.4	32.4	49	masculino	275.812	57.523	225.934	590.262	2	8	0	severa	no	2.14009	3.92771
18.8	0.02	0.69	9.1	68	masculino	137.562	93.8917	225.09	1364.7	0	8	2	leve	no	9.92066	2.39733
	0.81	0.79	17.4	38	masculino	632.989	14.6738	227.625	939.281	3	1	0	severa	no	1.48388	15.5123
113	0.052	1.14	20.9	73	masculino	283.259	23.6334	153.967	1706.7	0	8	1	leve	no	6.02525	6.51478
10.4	0.091	0.83	13.6	45	masculino	441.374	122.724	129.589	810.236	0	3	3	leve	no	1.83571	1.05594
199.7	55.26	0.89	19.9	57	masculino	413.369	52.2442	308.795	1826.58	1	12	3	leve	no	4.41877	5.91061
118.7	9.65	0.32	7.5	42	masculino	446.108	38.1869	189.246	974.385	1	7	3	leve	no	2.18419	4.95578
67.9	0.032	0.56	11.7	62	femenino	126.193	51.1485	151.392	513.64	0	5	0	leve	no	4.07028	2.95986
78.7	0.038	0.89	13.9	70	masculino	121.787	51.3354	230.145	1251.75	0	9	1	leve	no	10.2782	4.48316
25	0.02	0.73	8.7	59	femenino	136.481	82.2125	167.931	1201.87	1	6	2	leve	no	8.80612	2.04264
6.1	0.02	0.78	21.8	63	femenino	108.875	73.3405	165.601	813.255	0	7	1	leve	no	7.46962	2.25797
208.9	0.058	0.73	11.6	58	femenino	156.581	52.2354	236.878	1201.72	1	17	2	severa	no	7.67476	4.53482
0.8	0.2	1.03	22.4	53	femenino	174.586	30.364	281.142	678.469	1	7	1	severa	no	3.88615	9.25906
2.9	0.02	0.89	27.2	51	femenino	130.024	47.3272	240.077	730.213	1	8	2	leve	no	5.61599	5.07272
57.8	0.02	1.32	17.6	49	masculino	365.823	92.9311	279.97	1397.9	2	6	2	choque septico	no	3.82126	3.01266
		1.31	47.8	37	masculino	806.295	43.524	341.679	328.589	0	4	0	choque septico	no	0.40753	7.85036
	0.53	1.12	15.9	54	femenino	218.953	33.142	293.313	861.126	1	4	1	choque septico	no	3.93293	8.85019
65.2	0.02	0.83	12.7	56	masculino	158.727	102.792	284.186	806.36	0	6	2	leve	no	5.08017	2.76467
8.2	0.2	0.65	10	50	femenino	183.289	44.4897	240.839	495.114	0	6	2	severa	no	2.70128	5.41336
64.6	6	1.56	21.7	59	masculino	407.884	51.6191	125.356	1881.61	2	8	1	leve	no	4.61309	2.42849
201.1	0.02	0.71	7.4	54	femenino	368.266	80.6603	199.104	1189.98	1	7	1	leve	no	3.2313	2.46842
181.9	0.02	0.71	10.1	61	femenino	255.338	84.5186	161.365	827.471	0	9	0	leve	no	3.24069	1.90923
133.3	0.02	0.54	16.2	53	femenino	108.312	30.5731	153.198	913.402	1	14	2	leve	no	8.4331	5.01087
270.5	3.32	0.98	15.5	30	masculino	340.04	38.0091	109.387	958.976	1	8	6	leve	no	2.82019	2.8779
5.2	0.02	0.72	17.6	59	masculino	146.15	64.183	191.835	1103.55	1	9	1	leve	no	7.55076	2.98887
		0.36	6.4	34	femenino	59.1764	82.3739	240.406	476.746	5	13	0	choque septico	no	8.05634	2.91847
36.7	0.02	0.85	8.3	48	masculino	121.193	76.355	200.097	134.71	1	7	0	leve	no	1.11153	2.62061
3.3	0.02	0.69	10.3	58	femenino	109.631	77.6211	212.18	729.797	1	6	0	leve	no	6.65685	2.73354
6.5	0.02	1.23	36.3	57	femenino	227.573	87.7385	380.61	817.044	0	7	1	leve	no	3.59025	4.33801
9.2	0.02	0.71	23.2	55	femenino	153.089	67.0427	196.419	1160.88	1	14	2	severa	no	7.58303	2.92976
121.8	0.559	0.62	8.6	55	masculino	163.13	94.0595	188.929	856.474	0	5	2	leve	no	5.25025	2.00862
273.5	0.02	1.18	18.1	56	femenino	360.612	84.7108	251.09	1386.08	1	8	1	leve	no	3.8437	2.96408
35.4	0.02	0.8	8.5	45	femenino	414.515	31.3506	179.629	816.201	1	8	1	leve	no	1.96905	5.72968
327.1	0.02	1	16.5	65	femenino	424.984	68.3578	165.594	2103.93	1	15	1	leve	no	4.95062	2.42246
113.1	0.034	0.67	16.3	61	masculino	189.171	62.1139	330.343	1092.21	0	3	1	severa	no	5.77367	5.31834
112.8	0.02	1.74	21.9	55	femenino	190.369	108.098	197.795	804.405	1	8	0	leve	no	4.2255	1.82977
				32	masculino	14.0188	88.0688	248.418	170.602	2	18	3	choque septico	no	12.1695	2.82073
19.4	0.02	0.52	6.5	40	masculino	90.8456	95.9422	189.517	819.93	2	6	3	leve	no	9.02554	1.97532
73	0.02	0.8	9.8	53	femenino	97.8778	74.6651	217.689	805.503	1	7	1	leve	no	8.22968	2.91554
32.6	0.02	0.55	11.8	51	femenino	73.0623	62.6905	184.506	895.566	1	5	2	leve	no	12.2576	2.94312
59.2	0.029	1.13	13	55	masculino	137.692	97.0588	287.424	756.991	1	4	0	leve	no	5.49769	2.96134
122.9	0.02	0.89	16.4	54	masculino	236.899	99.1958	256.506	1063.26	0	8	2	leve	no	4.48823	2.58585
15.6	0.2	0.67	15.8	44	masculino	114.525	23.0793	200.675	387.421	2	8	0	leve	no	3.38285	8.69505
329.1	1.43	1.23	19.7	55	femenino	247.991	44.9082	220.253	1238.62	1	8	1	leve	no	4.99461	4.90451
110.2	0.02	0.87	13.2	56	masculino	183.969	81.1208	262.435	1441.57	1	8	2	leve	no	7.83595	3.23511
120.7	0.02	0.66	22	61	femenino	107.198	38.0447	128.941	1019.68	0	8	1	leve	no	9.51212	3.38919
103.4	0.075	0.69	10.1	44	masculino	389.415	64.0523	362.67	586.838	1	5	0	choque septico	no	1.50697	5.6621
51.6	0.02	0.76	10.2	37	masculino	77.3161	103.957	332.334	1070.91	0	7	7	leve	no	13.8511	3.19683
89.7	0.052	1.14	20.4	59	masculino	196.1	50.6104	241.769	1124.27	0	4	1	leve	no	5.73316	4.77707
	4.68	3.59	49.9	47	femenino	188.208	124.932	338.863	629.419	0	6	2	severa	no	3.34428	2.71238
62.3	0.02	0.91	11	54	femenino	15.9225	100.295	166.154	819.661	1	4	1	leve	no	51.4782	1.65664
148.1	1.1	0.74	16.7	53	masculino	353.623	31.3631	128.807	1059.12	0	7	1	severa	no	2.99504	4.10694
173	0.064	1.02	14.2	60	masculino	262.597	42.7922	240.105	1320.29	0	9	1	leve	no	5.02781	5.61096
18.3	0.02	0.73	15.9	60	femenino	143.582	41.5568	244.855	888.319	0	5	0	leve	no	6.18685	5.89207
98.6	0.25	0.71	11	47	masculino	367.889	34.3749	222.582	1182.86	2	10	0	leve	no	3.21527	6.47513
283.5	2	7.4	54.4	23	femenino	610.365	133.198	337.663	1706.46	5	9	2	severa	no	2.7958	2.53504
		2.88	44.9	43	masculino	147.134	100.208	407.829	165.345	0	1	1	leve	no	1.12377	4.06981
39	0.073	0.74	14.2	54	masculino	319.519	62.926	150.916	1238.38	1	8	0	leve	no	3.87577	2.39831
155.6	0.02	0.47	16.6	61	femenino	206.766	34.7576	187.896	1712.64	1	6	1	leve	no	8.28297	5.4059
116	0.059	0.56	7.5	57	masculino	258.467	50.0345	226.069	979.951	0	7	0	choque septico	no	3.7914	4.51827
160.9	0.052	0.77	13.1	50	masculino	257.093	37.6321	214.961	568.399	0	4	0	leve	no	2.21087	5.71217
63.4	0.02	0.63	11	53	masculino	103.015	69.4115	192.359	1062.57	1	8	1	leve	no	10.3147	2.77128
0.2	0.2	0.74	18.5	55	masculino	80.8099	85.904	228.243	821.303	0	6	1	leve	no	10.1634	2.65696
255.4	0.112	0.96	13	50	masculino	211.498	43.5923	157.364	1033.86	0	4	2	leve	no	4.88827	3.6099
		0.67	18.5	27	masculino	301.912	91.6745	160.577	132.717	1	10	2	choque septico	no	0.439588	1.7516
92.2	0.051	0.38	5.3	44	femenino	177.578	25.407	203.271	392.446	0	2	1	leve	no	2.20999	8.0006
124	0.02	0.78	25.5	52	masculino	129.723	37.5307	117.198	810.936	0	4	1	leve	no	6.25127	3.12273
31.5	0.02	0.44	4.7	18	masculino	110.794	41.106	206.704	671.125	6	17	1	choque septico	no	6.05744	5.02855
305.9	1.9	0.59	10.4	43	femenino	438.058	147.555	222.517	838.806	0	5	1	leve	no	1.91483	1.50803
137.4	0.767	0.59	5.6	45	femenino	199.091	20.221	177.083	865.088	1	8	1	leve	no	4.34519	8.75741
105	2	4.97	68.3	32	femenino	315.997	113.919	337.441	1030.24	4	5	0	severa	no	3.26028	2.96213
85.1	0.02	0.61	11.4	41	femenino	305.339	115.284	299.576	762.481	0	3	2	leve	no	2.49716	2.5986
185.9	9.64	0.97	11.3	19	masculino	448.267	38.3419	193.759	822.685	5	5	0	severa	no	1.83525	5.05346
13	0.142	0.78	18	52	masculino	102.469	69.7801	134.834	813.716	0	5	1	leve	no	7.9411	1.93227
195.8	0.122	0.77	7.8	61	masculino	132.313	62.4297	185.19	1421.29	0	3	1	severa	no	10.7419	2.96638
470.8	0.275	0.91	12.9	35	masculino	430.447	57.4331	138.597	1230.64	1	5	3	leve	no	2.85897	2.41319
189.4	0.792	1.58	25	56	masculino	313.173	38.6774	229.792	1863.6	2	10	0	severa	no	5.9507	5.94124
16.2	0.042	0.82	12.2	49	masculino	91.0761	89.1539	219.346	883.68	0	9	2	leve	no	9.70266	2.46031
		3.76	45.9	31	femenino	386.051	68.0035	194.517	156.577	1	4	0	choque septico	no	0.405585	2.86039
59.2	0.02	0.99	7.6	48	masculino	340.361	91.7562	342.138	798.717	0	4	0	leve	no	2.34668	3.72877
284.4	4.88	0.84	16.1	40	masculino	463.34	43.4907	200.56	797.839	0	5	1	leve	no	1.72193	4.61156
195.7	6	1.34	18.1	26	femenino	588.509	104.436	225.944	606.979	2	6	0	leve	no	1.03138	2.16346
75.6	0.02	0.6	8.5	49	masculino	116.463	62.5616	209.494	738.3	0	9	1	leve	no	6.33934	3.3486
177.7	1.08	0.79	14.7	58	masculino	258.002	190.211	194.584	1886.36	1	7	1	leve	no	7.31141	1.02299
59.1	0.02	0.64	14.5	46	femenino	90.689	64.7562	148.227	774.833	0	8	2	leve	no	8.54385	2.289
7	0.02	1.02	11	45	femenino	123.478	58.3586	227.104	853.345	1	6	1	leve	no	6.91088	3.89153
12.6	0.02	0.76	10.4	49	masculino	26.7303	35.7503	218.315	608.094	0	3	1	leve	no	22.7492	6.10666
71.8	0.02	0.68	5.6	50	masculino	78.7994	55.2429	154.343	777.489	0	9	1	leve	no	9.8667	2.79389
75.5	0.02	0.8	9.1	46	masculino	158.721	80.5553	152.459	1087.37	2	8	0	severa	no	6.85079	1.8926
93.5	17.32	1.24	41.4	62	masculino	166.137	25.1495	250.738	2364.48	2	9	1	leve	no	14.2322	9.9699
16.3	0.02	0.7	11.3	56	femenino	14.8548	65.6628	162.314	807.754	0	5	0	leve	no	54.3765	2.47193
78	0.02	0.8	12.3	57	masculino	120.461	78.5494	187.469	1074.01	0	6	0	leve	no	8.91588	2.38664
55.1	0.02	0.75	17.7	60	femenino	152.902	59.6867	278.988	1587.2	0	11	1	leve	no	10.3806	4.6742
104.9	0.02	0.45	11.8	48	femenino	146.819	107.141	244.843	844.689	0	3	1	leve	no	5.75325	2.28525
118.1	0.02	0.55	8.1	57	femenino	140.65	58.6248	192.05	1657.79	0	4	2	leve	no	11.7867	3.27592
	0.24	0.44	6.6	41	femenino	163.944	38.4781	280.836	1057.86	1	6	2	choque septico	no	6.45257	7.2986
22.3	0.02	0.58	15.5	49	masculino	84.7561	34.9423	158.187	1176.52	1	5	1	leve	no	13.8813	4.5271
		3.75	41	25	femenino	372.484	138.547	453.515	185.287	0	1	2	leve	no	0.497437	3.27335
169	4	0.54	12.8	45	masculino	107.538	49.0776	252.567	411.605	0	6	0	leve	no	3.82755	5.14628
107.8	0.02	1.05	16.4	47	masculino	131.586	56.5493	72.6267	1239.66	2	8	0	leve	no	9.4209	1.28431
263.5	18.62	2.1	38.3	48	masculino	702.889	56.8839	191.83	1726.61	0	12	0	choque septico	no	2.45645	3.3723
123.3	0.02	0.71	24.1	58	femenino	51.7925	59.1637	184.941	1798.72	2	8	0	severa	no	34.7293	3.12592
0.7	0.02	0.87	12.7	32	masculino	100.778	62.4599	167.945	958.514	4	5	0	leve	no	9.51112	2.68885
154.9	0.066	0.69	13.6	51	masculino	246.119	41.5179	244.75	1079.92	0	8	0	leve	no	4.38779	5.89504
19.5	0.032	0.77	10	37	femenino	135.3	64.7666	202.46	348.273	1	3	0	leve	no	2.57408	3.12599
89.7	1.45	0.92	15.2	47	femenino	266.721	88.8929	226.713	1497.52	1	8	1	leve	no	5.61454	2.55041
222.3	0.432	0.66	5.6	26	femenino	250.025	79.4288	107.357	769.603	2	5	2	leve	no	3.0781	1.35162
210.5	0.02	0.89	12.1	57	masculino	269.316	66.5692	164.137	2131.62	1	6	1	leve	no	7.91494	2.46566
385.6	0.02	0.88	13.3	43	masculino	295.189	134.315	297.965	767.999	0	5	0	leve	no	2.60172	2.21839
234.7	0.053	0.52	19.2	43	femenino	112.353	49.317	204.869	1013.58	1	3	1	choque septico	no	9.02137	4.15412
7.9	0.02	0.51	12.8	53	femenino	99.0588	75.9775	205.763	1283.01	0	3	1	leve	no	12.952	2.70821
49.4	0.02	0.69	12.5	43	masculino	156.13	70.1315	194.887	890.018	1	3	0	leve	no	5.70049	2.77889
		4.13	62.4	37	masculino	272.284	176.613	458.235	922.156	0	7	2	leve	no	3.38674	2.59457
		0.42	11.2	28	femenino	559.983	67.3982	216.433	732.268	1	3	0	choque septico	no	1.30766	3.21126
204	0.152	0.65	15.1	62	femenino	92.2573	74.5651	136.601	1872.83	0	8	1	leve	no	20.3001	1.83197
49.6	0.02	0.68	7.4	43	femenino	107.467	71.6666	214.208	998.969	0	3	2	leve	no	9.29561	2.98896
198.5	0.082	0.77	18.2	47	masculino	129.615	35.0385	179.833	1128.71	1	8	0	severa	no	8.70821	5.13244
13.5	0.107	0.89	11.3	51	masculino	206.087	44.4694	198.551	1191.6	0	5	0	leve	no	5.78205	4.46488
32.6	0.02	0.81	18.3	56	masculino	126.277	57.1875	205.423	1698.45	1	10	0	leve	no	13.4502	3.59209
		1.07	64.8	30	masculino	105.645	86.2159	293.529	84.0783	1	6	0	leve	no	0.795857	3.40458
32.1	0.02	0.87	12.9	50	femenino	47.1096	63.0667	147.562	883.829	0	4	0	leve	no	18.7611	2.33979
27.5	0.034	0.69	13.2	47	femenino	128.598	57.1814	176.887	1109.94	0	3	1	severa	no	8.63112	3.09344
241.1	0.648	0.7	14	43	masculino	241.094	68.7771	188.916	1405.08	1	7	1	severa	no	5.82792	2.74678
146.2	0.02	0.48	4.8	33	masculino	139.838	52.0321	151.705	1269.95	3	11	1	leve	no	9.08154	2.9156
177.1	0.087	0.68	11.2	38	masculino	373.923	134.536	303.107	1281.9	0	9	2	leve	no	3.42824	2.25298
	5.11	6.08	65	35	masculino	330.009	67.1161	239.336	1275.33	0	7	3	severa	no	3.86454	3.56599
3.1	0.02	0.93	14.6	46	femenino	97.1044	53.8487	107.192	758.321	0	6	0	leve	no	7.80933	1.99062
163.4	0.069	0.41	11.2	51	femenino	159.68	40.3905	181.292	1195.31	0	5	0	severa	no	7.48564	4.48848
75.6	0.02	0.93	15.6	37	masculino	196.11	79.7316	201.341	1285.22	1	5	2	leve	no	6.55355	2.52523
87.1	0.068	0.83	12.7	36	masculino	275.527	37.3828	121.638	788.802	0	2	1	leve	no	2.86289	3.25386
7.3	0.02	0.75	7.8	43	masculino	67.4061	76.9356	219.639	837.744	0	1	1	leve	no	12.4283	2.85484
43.3	0.02	0.81	8.9	27	masculino	77.3811	55.8011	145.357	207.402	1	5	1	leve	no	2.68027	2.60491
185.2	3.44	0.82	11.5	30	femenino	383.141	43.4039	209.065	726.945	1	4	0	severa	no	1.89733	4.81674
49.4	0.059	1.02	9.1	53	masculino	117.535	43.6865	255.524	1584.72	0	4	1	leve	no	13.4829	5.84905
20.5	0.04	0.85	6.3	44	masculino	123.922	53.6135	225.517	829.835	0	3	0	severa	no	6.69642	4.20635
166.8	2.19	0.99	16	54	masculino	274.756	39.055	184.511	1746.41	0	6	0	severa	no	6.35624	4.7244
46.1	0.02	1.03	21.3	32	masculino	254.023	72.6183	204.964	696.487	1	6	0	severa	no	2.74183	2.82249
205.6	13	0.93	16.4	56	masculino	81.2662	51.9948	227.577	2186.97	2	8	0	severa	no	26.9112	4.37692
5	0.054	0.65	14	46	femenino	168.728	108.827	158.09	1335.03	0	2	1	leve	no	7.91229	1.45267
		0.71	17.9	26	femenino	0.763441	77.181	226.85	249.632	2	6	0	leve	no	326.983	2.9392
292.5	0.046	0.68	10.2	41	femenino	172.355	23.4709	159.587	1175.94	1	2	0	leve	no	6.82281	6.79939
98.4	0.227	1.03	13.2	48	masculino	106.892	66.4712	119.956	2009.2	1	10	2	severa	no	18.7965	1.80464
25.8	0.02	0.92	11.4	42	masculino	78.3454	49.2163	131.213	749.346	0	5	0	leve	no	9.56465	2.66604
89.4	0.02	1.01	12.7	45	masculino	123.362	53.8098	179.137	1018.47	0	3	0	leve	no	8.25594	3.32907
78.8	0.136	1.79	25.6	32	femenino	441.521	51.1181	323.157	829.379	0	1	0	leve	no	1.87846	6.32177
260.1	0.447	1.91	20.5	38	masculino	121.333	56.8984	249.751	858.828	0	5	1	leve	no	7.0783	4.38942
	0.37	0.92	40.1	24	masculino	293.013	81.5342	251.151	84.0833	0	4	0	severa	no	0.286961	3.08031
183	0.034	0.37	12.8	56	femenino	100.612	103.977	189.959	1944.9	0	7	1	leve	no	19.3307	1.82694
	9.67	1.78	46.8	35	masculino	51.0316	25.9075	212.417	1177.39	1	9	2	severa	no	23.0718	8.19905
133.1	0.056	1.03	18.6	47	femenino	286.381	62.8541	187.783	2114.67	1	5	1	severa	no	7.38409	2.9876
124	0.041	0.86	10.9	36	masculino	139.4	71.4921	136.481	847.851	0	3	1	leve	no	6.08214	1.90904
267.5	0.02	0.94	14.7	30	masculino	534.369	76.2934	163.092	1626.37	2	8	0	leve	no	3.04353	2.13769
49.7	0.02	0.67	11	41	masculino	73.0283	40.0731	447.514	808.373	0	3	0	leve	no	11.0693	11.1674
303.2	0.098	0.65	12	45	masculino	286.66	74.1728	345.67	1467.66	0	6	0	leve	no	5.11987	4.66033
4.6	0.02	0.98	11	35	masculino	99.1253	68.0877	192.257	766.286	0	2	1	leve	no	7.73048	2.82367
31.6	0.025	0.8	10.8	35	femenino	255.789	59.5824	151.465	846.024	0	2	0	leve	no	3.3075	2.54211
283.7	0.363	0.78	7.3	29	femenino	183.86	47.3966	176.576	859.696	0	1	2	leve	no	4.67582	3.72549
40.8	0.067	0.94	12.2	38	masculino	103.872	62.5026	259.646	818.225	0	7	0	leve	no	7.87722	4.15417
10.1	0.02	0.39	6.2	25	femenino	65.313	58.0226	249.573	794.749	1	4	2	leve	no	12.1683	4.30131
62.8	0.02	0.88	14.6	34	masculino	296.105	79.6961	122.341	938.995	0	5	0	leve	no	3.17116	1.53509
46	0.041	0.88	10	32	masculino	202.362	39.6828	150.74	998.855	1	4	0	leve	no	4.93599	3.79861
190.1	0.244	0.6	7	32	femenino	414.109	38.3097	137.986	1114.3	0	2	0	severa	no	2.69083	3.60185
1	0.041	0.89	10.1	49	femenino	117.804	52.7506	151.36	1612.9	0	3	0	leve	no	13.6913	2.86935
214.6	0.089	0.53	8.9	34	femenino	322.417	154.288	201.221	1498.78	1	5	0	severa	no	4.64858	1.30419
176	1	0.75	7.9	39	masculino	278.817	82.4614	201.1	2076.35	2	3	0	severa	no	7.44702	2.43871
56.1	0.02	0.45	7.3	39	femenino	72.7841	53.7881	191.031	1130.69	0	0	0	severa	no	15.5348	3.55155
78.1	0.02	0.8	11.4	32	femenino	128.777	36.5019	167.642	832.42	0	1	0	leve	no	6.46402	4.59269
14.7	0.02	0.87	12.3	30	masculino	91.8776	63.5119	188.987	1505.72	1	3	2	leve	no	16.3883	2.97561
294.5	0.732	0.81	17.3	28	masculino	213.859	50.7722	237.561	779.313	0	5	0	leve	no	3.64406	4.67895
111.9	0.039	0.71	9.9	25	femenino	98.5557	85.8851	123.991	910.003	0	0	2	leve	no	9.23339	1.44368
		0.53	23.1	21	masculino	28.1657	81.1468	318.028	31.3454	0	3	0	leve	no	1.11289	3.91917
32.5	0.022	0.69	8.6	29	masculino	161.356	54.1984	233.253	781.947	0	2	0	leve	no	4.84611	4.30369
7.9	0.02	0.47	8.2	32	femenino	61.6692	71.0024	207.204	817.082	0	3	0	leve	no	13.2494	2.91827
11.5	0.02	0.53	11.7	24	femenino	324.085	13.0435	134.095	857.531	0	4	0	leve	no	2.646	10.2806
267.2	9.96	0.56	12.4	18	masculino	572.243	84.7434	120.691	956.099	0	1	0	leve	no	1.67079	1.4242
	4	0.71	12.7	26	femenino	116.093	146.267	326.047	1863.19	3	10	1	choque septico	no	16.0492	2.22912
191.2	0.02	0.64	14.3	25	masculino	304.414	60.2174	160.516	910.394	0	1	0	leve	no	2.99065	2.6656
208.7	0.044	0.87	12.9	29	masculino	225.957	64.927	258.422	1010.16	0	1	0	leve	no	4.47061	3.98019
71.6	0.02	0.78	7.1	29	masculino	47.702	83.4851	184.198	1039.85	1	6	0	leve	no	21.7989	2.20636
195.9	0.076	0.7	9.7	32	femenino	221.328	24.5499	181.3	1234.61	0	1	0	leve	no	5.57821	7.38497
119.3	0.02	0.7	6.1	28	masculino	122.17	53.4519	144.889	841.871	0	2	0	leve	no	6.89097	2.71064
135.1	0.304	0.7	9.4	21	femenino	321.838	41.2069	263.95	786.26	0	1	0	leve	no	2.44303	6.40546
18	0.02	0.7	9.3	24	femenino	187.488	88.2285	258.281	1092.62	1	3	0	leve	no	5.82767	2.92741
276.1	0.02	0.55	8.6	26	femenino	254.115	85.5406	211.562	1354.4	1	5	0	leve	no	5.32987	2.47323
8.9	0.02	0.059	14.3	38	femenino	70.9471	63.3953	217.161	1776.11	1	3	0	choque septico	no	25.0343	3.4255
329.7	0.02	0.75	11.2	30	masculino	318.085	89.5402	195.493	1762.85	1	6	0	leve	no	5.54208	2.1833
305.8	84.98	1.52	27.8	29	masculino	763.89	60.5201	243.519	2536	1	6	0	leve	no	3.31985	4.02378
197.9	0.215	0.53	8.8	25	femenino	144.551	58.7481	174.377	1165.73	1	3	0	choque septico	no	8.06445	2.96821
148	0.084	0.72	12	32	femenino	66.7301	53.476	184.394	1455.94	1	3	0	choque septico	no	21.8184	3.44815
67.2	0.02	0.93	9.6	28	masculino	173.94	60.2485	134.15	1081.29	0	1	0	leve	no	6.21645	2.22662
128	0.02	0.73	9.9	34	masculino	255.215	36.9676	32.7817	1631.58	0	7	0	leve	no	6.39298	0.88677
		1.81	22.1	18	femenino	121.802	95.6368	271.812	403.834	0	5	0	leve	no	3.31551	2.84213
336.8	19.83	0.99	16.2	19	masculino	282.198	43.8533	246.384	773.678	0	4	0	leve	no	2.74161	5.61837
91.6	0.02	0.68	9.4	23	masculino	137.41	82.2329	245.431	1418.99	2	7	0	leve	no	10.3267	2.98459
43.6	0.02	1.16	15.4	23	masculino	190.871	125.072	159.216	860.534	0	3	0	leve	no	4.50846	1.27299
159.3	0.034	0.48	14.5	27	femenino	170.226	25.6073	215.896	1067.32	0	1	0	severa	no	6.27003	8.43103
75.8	15	0.6	5.1	26	femenino	263.074	87.5075	246.473	1515.31	1	8	0	severa	no	5.76002	2.81659
51.4	0.02	0.41	5.1	24	femenino	66.2814	102.792	241.595	1067.86	1	8	0	leve	no	16.1109	2.35033
90.3	0.06	0.98	10.4	25	masculino	131.031	34.27	236.086	945.112	0	4	0	severa	no	7.21291	6.88899
147.2	0.02	0.81	7.4	26	femenino	284.452	86.3264	196.221	1627.47	1	4	0	severa	no	5.7214	2.27301
47	0.02	0.53	6.4	24	femenino	20.0433	64.7747	98.4456	965.517	0	1	1	leve	no	48.1716	1.51981
94.9	1.64	0.37	4.3	21	femenino	275.341	24.281	274.414	1513.84	0	1	2	leve	no	5.49806	11.3016
347.1	1.79	0.67	10.2	18	masculino	262.634	20.7378	203.688	818.041	0	9	0	leve	no	3.11476	9.82207
207.8	87.95	0.72	5.1	22	femenino	355.069	45.588	174.875	1625.32	1	4	0	choque septico	no	4.57747	3.83599
64.4	0.02	1.59	21.5	20	femenino	105.936	72.3894	182.219	1559.86	1	10	2	leve	no	14.7245	2.5172
164.1	0.101	0.63	11.5	24	masculino	121.955	68.0957	108.304	1023.52	0	2	0	leve	no	8.39255	1.59047
114.8	0.071	0.63	9.5	38	masculino	337.475	61.632	190.95	2568.53	0	3	1	leve	no	7.61102	3.09823
173.5	0.161	0.64	14	22	femenino	190.369	45.2889	220.528	1059.72	0	6	0	leve	no	5.56667	4.86936
83.2	0.069	0.83	15.2	19	masculino	198.855	41.1396	207.546	891.949	0	1	0	severa	no	4.48541	5.04491
11.4	0.02	0.63	10	25	femenino	97.8754	67.6615	168.42	1080.8	0	4	0	leve	no	11.0426	2.48916
141	0.02	1.13	15.3	30	masculino	139.516	129.776	271.825	1753.13	0	6	1	leve	no	12.5658	2.09458
94.3	0.02	0.54	7.1	21	femenino	126.591	43.8561	164.982	924.885	0	1	0	leve	no	7.30607	3.76188
173.2	1.13	0.48	10.9	21	masculino	230.821	50.2977	78.9047	2007.55	1	4	2	leve	no	8.69745	1.56875
0.1	0.02	0.74	11.7	29	masculino	109.131	35.4901	197.225	1434.36	0	3	0	leve	no	13.1435	5.55719
137.1	0.313	0.38	6.7	18	femenino	117.236	54.0545	300.528	1172.61	1	6	0	leve	no	10.0021	5.55973
101.7	0.2	0.58	8.7	20	masculino	71.013	64.327	157.197	882.903	0	5	0	leve	no	12.433	2.44372
60.9	0.026	1.05	8.6	18	masculino	92.4627	46.4255	286.891	869.52	0	2	0	leve	no	9.404	6.17959
133.5	0.684	0.72	8.8	25	femenino	105.05	57.8204	132.661	1742.13	1	3	0	leve	no	16.5838	2.29437
67.3	0.02	0.71	14.9	32	masculino	137.073	35.7532	173.523	1916.35	0	7	0	leve	no	13.9805	4.85335
232.2	0.02	1.92	21.2	25	masculino	248.054	32.0707	184.349	1953.17	0	4	1	leve	no	7.87397	5.74821
16.7	0.02	0.91	11.7	27	masculino	43.9711	88.7321	210.673	1541.51	0	3	0	leve	no	35.0574	2.37425
48.8	0.02	0.83	11.5	22	masculino	67.1984	75.6369	322.544	1294.03	0	1	0	leve	no	19.2568	4.26437
10.8	0.037	0.93	15.7	20	masculino	92.5857	31.3072	176.594	1396.58	0	0	0	severa	no	15.0842	5.64068
105.1	0.02	0.73	9.7	22	masculino	34.7916	60.2756	199.094	1754.07	1	3	0	leve	no	50.4166	3.30306
68.1	0.053	0.82	18.4	26	femenino	97.4071	39.1735	168.251	2161.56	1	7	0	leve	no	22.191	4.29502
17.9	0.02	0.082	7.7	21	masculino	28.2773	97.9114	269.385	1438.33	0	3	0	leve	no	50.8653	2.75132
27.8	1.84	0.84	19.2	79	femenino					2	10	2	leve	no
88	0.059	0.6	10.6	60	femenino					0	4	0	leve	no
286.9	0.578	0.47	12.7	23	masculino	262.528				1	10	0	leve	no
22	0.06	1.76	46.6	47	masculino					2	6	5	severa	no
292.9	18	6.12	71.2	59	femenino	1080.73				7	23	7	severa	no
238.1	0.118	0.51	6.9	43	femenino	286.487				1	10	9	leve	no
280.3	0.162	0.95	15.1	52	masculino					0	6	1	leve	no
219.2	26.82	3.38	126.1	83	masculino					4	18	0	choque septico	si
212.1	0.324	1.24	29.2	60	masculino					0	8	1	leve	no
142.2	0.085	3.06	42.8	55	femenino					0	6	2	severa	no
173.4	3			72	femenino					6	15	1	leve	no
230.9	5	0.67	21.8	51	femenino					0	5	0	leve	no
115.7	0.055	0.96	15.9	63	masculino					2	12	1	leve	no
208.8	0.789	1.1	29.1	75	masculino	500.527				2	12	0	choque septico	no
146.8	1.97	7.09	50.8	43	masculino					6	17	2	severa	no
106.6	0.247	6.21	44.5	42	masculino					0	19	3	choque septico	si
55	0.022	0.76	16.7	56	femenino					0	5	0	leve	no
106.1	4			67	femenino					0	7	1	leve	no
27.7	0.026	0.74	12.9	61	femenino					0	3	1	leve	no
251.7	3.2	1.4	54.8	79	femenino	297.185				2	12	3	severa	no
87.3	5.98	4.26	35.2	59	masculino					7	23	7	severa	no
146.5	0.616	0.58	24	83	femenino					1	10	0	severa	si
188.1	0.367	0.55	10.4	44	femenino					1	7	0	leve	no
136.5	0.02	0.45	5.5	63	femenino					0	7	1	leve	no
97.4	0.084	1	22.8	58	masculino					1	5	1	leve	si
78	0.02	0.51	13.6	62	masculino					1	12	2	leve	no
7.1	0.02	0.68	16.9	54	femenino					0	8	0	leve	no
174.3	0.039	0.72	21.3	72	masculino					3	23	5	leve	no
98.6	0.425	1.46	24.6	66	masculino					3	16	4	severa	si
280.5	8.36	6.83	69.8	78	masculino					2	27	10	choque septico	si
264.4	0.356	1.2	14.5	37	masculino					1	5	2	leve	no
164.5	0.033	0.52	16.6	70	femenino	243.519				2	12	1	leve	no
378.46	19.1	1.04	13.2	69	femenino					3	14	1	choque septico	no
124	0.671	0.92	13	49	masculino	263.551				2	7	3	severa	no
180	0.204	0.47	16.3	41	masculino					4	23	3	severa	si
148.2	0.035	0.33	5.5	35	femenino	109.811				0	2	0	leve	no
145.9	50.41	4.9	76.3	61	masculino					1	12	3	severa	no
96.6	0.02	0.46	4.7	20	femenino					2	5	0	leve	no
160.6	56			73	masculino					2	8	0	leve	no
355.98	0.276	1.01	18.1	85	femenino	280.011				1	17	3	severa	no
143.4	78.59	2.49	39.1	84	masculino					12	38	8	choque septico	si
186.9	4.23	9.24	54.3	31	femenino					4	16	9	severa	no
217.4	1.24	1.03	41.3	61	femenino					1	15	12	choque septico	si
57.7	0.024	0.71	22.5	78	masculino					2	24	2	choque septico	si
119.9	42			45	femenino					6	13	2	leve	no
244	0.02	0.93	8.2	34	masculino					0	7	0	leve	no
59.5	0.02	0.61	14.5	43	femenino					1	8	0	leve	no
245.2	6.84	4.18	77.7	82	masculino					15	35	4	choque septico	si
42.8	39.87	6.64	59.5	73	femenino					2	18	3	choque septico	no
262.8	1.28	0.97	11.1	56	femenino					0	6	1	severa	no
357.93	1.74	1	21.2	76	masculino					2	11	5	leve	no
188.8	0.035	0.73	41.8	93	femenino					3	17	2	leve	no
208.8	0.02	0.59	13.7	61	femenino					0	7	2	leve	no
329.1	0.578	0.76	19.1	27	masculino	957.516				4	7	2	leve	no
105.2	0.028	1.09	13.7	89	masculino					0	8	0	leve	no
37.3	3.57	2.38	81.6	73	masculino					13	39	3	choque septico	si
185.2	0.263	0.64	10.4	51	femenino					1	6	0	choque septico	no
316.73	0.12	0.4	8.1	48	femenino					0	9	2	leve	no
139	2.53	0.5	9.4	80	femenino					1	14	4	severa	no
63.5	2			51	femenino					0	3	3	leve	no
163.8	3.76	1.38	20.8	90	masculino					3	20	3	severa	no
316.19	1.32	0.98	43.6	83	masculino					3	18	2	choque septico	si
213.6	0.469	1.26	21.7	63	masculino					0	10	1	leve	no
257.6	1.12	0.86	23.5	19	masculino					3	9	2	choque septico	si
139.3	0.022	3.03	30.4	55	masculino	291.74				3	13	5	severa	no
422.8	100	8.09	53	54	femenino	1008.6				0	8	0	leve	no
168	0.114	0.78	7.3	42	masculino					1	7	0	leve	no
34.9	0.02	1	21.1	88	masculino					4	19	4	leve	no
109.8	0.026	1.35	32.2	57	masculino	159.129				1	7	3	severa	no
44.7	0.02	0.66	19.9	71	masculino	212.218				2	15	1	severa	si
228.9	0.46	0.91	14.9	64	femenino	382.062				0	9	2	leve	si
35.5	0.065	1.14	19.3	80	masculino	195.094				4	22	3	choque septico	si
161.1	0.03	0.37	2.8	42	femenino					0	4	1	leve	no
119.9	83			49	femenino					0	3	1	leve	no
60.5	0.071	0.64	10.5	81	femenino					0	8	0	leve	no
243.5	9.95	1.59	43.9	74	masculino					6	17	1	choque septico	no
6.8	0.09	1.32	45.2	67	masculino					1	13	9	severa	no
301.8	0.158	0.91	22	66	femenino					1	13	5	leve	no
				87	masculino					4	16	4	choque septico	si
51.8	0.114	0.85	8.7	38	masculino					0	1	2	leve	no
270.8	2.45	0.88	29.2	91	femenino					4	23	5	leve	no
11.1	0.02	0.63	24.8	72	masculino					2	10	2	choque septico	si
184.3	0.041	0.45	16.4	78	masculino					5	20	6	choque septico	si
345.7	0.638	0.87	20.8	48	masculino					1	7	3	leve	no
286.4	2.55	1.22	24.9	56	masculino					4	11	1	severa	no
93	0.103	0.61	7.3	46	masculino					0	10	0	leve	no
33	0.2	0.55	14.7	55	masculino	114.271				2	16	3	severa	no
128.5	0.02			48	masculino					0	9	2	leve	no
223.1	12			51	femenino					11	27	3	severa	no
285.1	1.25	0.92	20.7	43	femenino					1	12	0	choque septico	no
180.1	0.033	0.69	6.4	34	femenino	261.213				0	11	0	severa	no
6.1	0.02	0.52	10.3	43	femenino	93.0708				1	8	0	leve	no
88.8	0.41	1.19	30.8	90	femenino	781.567				2	15	5	severa	si
150.2	0.049	0.78	17.1	74	femenino					1	14	4	severa	no
30.5	0.02	0.82	14	33	masculino					0	1	0	leve	no
87.4	1.55	0.99	9.6	70	masculino					0	10	1	leve	no
228.7	0.175	0.79	14.4	44	masculino	268.145				0	4	0	severa	no
265.3	6.04	1.22	22	92	masculino					3	10	2	choque septico	no
280.6	1.19	0.32	24.6	76	femenino	824.853				1	19	0	choque septico	si
